# Supplementary material for: Overexpression of KIAA1199 is an independent prognostic marker in laryngeal squamous cell carcinoma
Source: PeerJ. 2020 Sep 7;8:e9637. doi: 10.7717/peerj.9637 (PMC7482636; doi:10.7717/peerj.9637)
Supplement: Supplemental Information 2 [file peerj-08-9637-s002.csv]

			CT Value			Average	ACT=CT(KIAA1199)-CT(GAPDH)	AACt	-AACt	2-AACt
	CA	GAPDHPDH	16.21	16.65	16.84	16.57	7.55	0.51	-0.51	0.70
		KIAA1199	23.70	24.28	24.36	24.11
1
	NC	GAPDHPDH	17.38	16.88	16.66	16.97	7.04	0.00	0.00	1.00
		KIAA1199	23.89	24.34	23.80	24.01
	CA	GAPDHPDH	19.74	19.51	19.84	19.70	7.20	-1.41	1.41	2.65
		KIAA1199	27.26	26.63	26.80	26.90
2
	NC	GAPDHPDH	20.30	20.53	20.42	20.42	8.61	0.00	0.00	1.00
		KIAA1199	28.91	29.15	29.00	29.02
	CA	GAPDHPDH	16.81	16.71	16.49	16.67	11.52	0.79	-0.79	0.58
		KIAA1199	27.92	28.24	28.42	28.19
3
	NC	GAPDHPDH	18.54	18.31	18.46	18.44	10.73	0.00	0.00	1.00
		KIAA1199	28.73	29.41	29.37	29.17
	CA	GAPDHPDH	23.89	23.88	23.93	23.90	6.96	-3.48	3.48	11.16
		KIAA1199	30.82	30.83	30.92	30.86
4
	NC	GAPDHPDH	16.99	17.44	16.77	17.07	10.44	0.00	0.00	1.00
		KIAA1199	27.72	27.85	26.94	27.50
CA		GAPDHPDH	24.31	24.16	23.89	24.12	7.69	-0.74	0.74	1.67
		KIAA1199	31.86	31.96	31.60	31.81
5
	NC	GAPDHPDH	23.74	23.69	23.66	23.70	8.43	0.00	0.00	1.00
		KIAA1199	31.32	32.34	32.72	32.13
CA		GAPDHPDH	18.47	22.84	18.05	19.79	8.09	-2.37	2.37	5.17
		KIAA1199	27.85	27.28	28.49	27.87
6
	NC	GAPDHPDH	18.32	18.38	18.18	18.29	10.46	0.00	0.00	1.00
		KIAA1199	28.72	28.91	28.62	28.75
CA		GAPDHPDH	20.17	20.44	20.98	20.53	8.78	0.24	-0.24	0.85
		KIAA1199	28.94	29.81	29.18	29.31
7
	NC	GAPDHPDH	17.55	16.41	16.50	16.82	8.54	0.00	0.00	1.00
		KIAA1199	25.49	24.80	25.79	25.36
CA		GAPDHPDH	17.48	17.48	17.27	17.41	9.85	0.11	-0.11	0.93
		KIAA1199	27.41	27.46	26.91	27.26
8
	NC	GAPDHPDH	21.88	22.32	22.40	22.20	9.74	0.00	0.00	1.00
		KIAA1199	31.67	32.66	31.49	31.94
CA		GAPDHPDH	21.80	21.57	22.48	21.95	9.69	-0.70	0.70	1.62
		KIAA1199	30.63	31.91	32.37	31.64
9
	NC	GAPDHPDH	18.53	19.43	19.53	19.16	10.38	0.00	0.00	1.00
		KIAA1199	29.52	30.39	28.73	29.55
CA		GAPDHPDH	18.69	18.85	18.20	18.58	7.88	-0.29	0.29	1.22
		KIAA1199	26.33	26.54	26.51	26.46
10
	NC	GAPDHPDH	18.89	18.61	18.71	18.74	8.17	0.00	0.00	1.00
		KIAA1199	26.81	26.92	26.98	26.90
