# Supplementary material for: Overexpression of KIAA1199 is an independent prognostic marker in laryngeal squamous cell carcinoma
Source: PeerJ. 2020 Sep 7;8:e9637. doi: 10.7717/peerj.9637 (PMC7482636; doi:10.7717/peerj.9637)
Supplement: Supplemental Information 3 [file peerj-08-9637-s003.xls]

## Sheet: Data S3
Gender	Age	ClinicRegion	T stase	N stase	ClinicStages	Operation	NeckLymphDissection	Smoke	Drink	SurvivalStatus	SurvivalTimes	AgeGroup	ExpressionOfCEMIP	SurvivaltimesGROUP	Pathologic Defferentiation
Male	53	Glottic type	T3	N0	Ⅰ	The partial laryngetomy	Selective/functional neck cleanser	Yes	No	death	55	≤60	high expression	＞60	Poorly
Male	62	Glottic type	T1	N0	Ⅰ	The partial laryngetomy	No	Yes	No	survival	108	＞60	low expression	＞60	Highly
Male	68	Glottic type	T1	N0	Ⅰ	The partial laryngetomy	No	No	No	survival	108	＞60	low expression	＞60	Highly
Female	55	Glottic type	T2	N0	Ⅱ	The partial laryngetomy	Selective/functional neck cleanser	Yes	Yes	survival	108	≤60	low expression	＞60	Highly
Male	55	Trans glottic type	T3	N0	Ⅲ	Total laryngectomy	Radical cervical clearing	Yes	No	death	108	≤60	high expression	＞60	Poorly
Male	67	Glottic type	T4	N1	Ⅳ	The partial laryngetomy	No	Yes	Yes	death	48	＞60	high expression	＞60	Poorly
Male	67	Glottic type	T1	N0	Ⅰ	The partial laryngetomy	No	Yes	No	death	96	＞60	low expression	＞60	Highly
Male	62	Glottic type	T1	N0	Ⅰ	The partial laryngetomy	No	Yes	No	survival	84	＞60	low expression	＞60	Highly
Male	43	Supraglottic type	T1	N0	Ⅰ	The partial laryngetomy	No	No	Yes	survival	73	≤60	low expression	＞60	Highly
Male	74	Glottic type	T1	N0	Ⅰ	Total laryngectomy	Radical cervical clearing	No	No	death	96	＞60	low expression	＞60	Highly
Male	63	Subglottic type	T1	N0	Ⅰ	Total laryngectomy	Radical cervical clearing	Yes	No	death	96	＞60	low expression	＞60	Moderately
Male	69	Glottic type	T2	N0	Ⅱ	The partial laryngetomy	No	Yes	Yes	death	96	＞60	low expression	＞60	Highly
Male	60	Subglottic type	T4	N1	Ⅳ	Total laryngectomy	Radical cervical clearing	Yes	Yes	death	96	≤60	high expression	＞60	Moderately
Male	62	Glottic type	T4	N0	Ⅳ	The partial laryngetomy	No	Yes	Yes	death	96	＞60	high expression	＞60	Poorly
Male	54	Glottic type	T4	N1	Ⅳ	The partial laryngetomy	No	Yes	Yes	survival	60	≤60	high expression	＞60	Highly
Male	59	Glottic type	T4	N1	Ⅳ	The partial laryngetomy	No	Yes	No	death	60	≤60	high expression	＞60	Poorly
Male	74	Glottic type	T4	N2	Ⅳ	Total laryngectomy	Radical cervical clearing	Yes	Yes	death	85	＞60	high expression	＞60	Highly
Male	52	Glottic type	T1	N0	Ⅰ	The partial laryngetomy	Selective/functional neck cleanser	Yes	Yes	survival	76	＞60	low expression	＞60	Highly
Male	60	Glottic type	T1	N0	Ⅰ	The partial laryngetomy	No	No	No	survival	67	≤60	low expression	＞60	Moderately
Male	76	Glottic type	T1	N0	Ⅰ	The partial laryngetomy	No	No	No	survival	64	＞60	low expression	＞60	Highly
Male	71	Glottic type	T1	N0	Ⅰ	The partial laryngetomy	Selective/functional neck cleanser	Yes	No	survival	84	＞60	low expression	＞60	Highly
Male	69	Glottic type	T1	N0	Ⅰ	The partial laryngetomy	No	Yes	Yes	survival	60	＞60	low expression	＞60	Moderately
Male	30	Glottic type	T1	N0	Ⅰ	The partial laryngetomy	No	Yes	Yes	survival	84	≤60	low expression	＞60	Highly
Male	70	Glottic type	T1	N0	Ⅰ	The partial laryngetomy	No	Yes	Yes	survival	65	＞60	low expression	＞60	Highly
Male	71	Glottic type	T1	N0	Ⅰ	The partial laryngetomy	Selective/functional neck cleanser	No	No	survival	66	＞60	low expression	＞60	Moderately
Male	45	Glottic type	T2	N0	Ⅱ	The partial laryngetomy	Selective/functional neck cleanser	Yes	Yes	survival	64	≤60	low expression	＞60	Moderately
Male	69	Glottic type	T3	N0	Ⅲ	Total laryngectomy	Radical cervical clearing	Yes	Yes	death	84	＞60	high expression	＞60	Highly
Male	60	Glottic type	T3	N0	Ⅲ	The partial laryngetomy	Selective/functional neck cleanser	Yes	Yes	survival	61	≤60	low expression	＞60	Moderately
Male	57	Glottic type	T3	N2	Ⅳ	The partial laryngetomy	No	Yes	Yes	death	84	≤60	high expression	＞60	Moderately
Male	63	Supraglottic type	T4	N0	Ⅳ	The partial laryngetomy	Selective/functional neck cleanser	Yes	Yes	death	84	＞60	high expression	＞60	Moderately
Male	52	Glottic type	T4	N2	Ⅳ	The partial laryngetomy	No	No	No	death	60	≤60	high expression	＞60	Poorly
Male	49	Glottic type	T3	N1	Ⅳ	The partial laryngetomy	No	Yes	No	death	48	≤60	high expression	＞60	Poorly
Male	48	Glottic type	T1	N0	Ⅰ	The partial laryngetomy	Selective/functional neck cleanser	No	Yes	survival	84	≤60	low expression	＞60	Highly
Male	55	Glottic type	T1	N0	Ⅰ	The partial laryngetomy	Selective/functional neck cleanser	No	No	death	60	≤60	high expression	＞60	Poorly
Male	73	Glottic type	T1	N0	Ⅰ	Total laryngectomy	Radical cervical clearing	Yes	Yes	survival	77	＞60	low expression	＞60	Moderately
Male	54	Glottic type	T1	N0	Ⅰ	The partial laryngetomy	Selective/functional neck cleanser	No	No	survival	62	≤60	low expression	＞60	Highly
Male	55	Glottic type	T1	N0	Ⅰ	The partial laryngetomy	No	Yes	Yes	survival	75	≤60	low expression	＞60	Highly
Male	67	Glottic type	T1	N0	Ⅰ	Total laryngectomy	Radical cervical clearing	Yes	Yes	death	72	＞60	high expression	＞60	Poorly
Male	66	Glottic type	T1	N0	Ⅰ	The partial laryngetomy	Selective/functional neck cleanser	No	No	survival	36	＞60	low expression	＞60	Moderately
Male	64	Glottic type	T2	N0	Ⅱ	The partial laryngetomy	No	Yes	Yes	death	72	＞60	high expression	＞60	Highly
Male	63	Supraglottic type	T3	N0	Ⅲ	Total laryngectomy	Selective/functional neck cleanser	Yes	Yes	death	72	＞60	low expression	＞60	Moderately
Male	62	Glottic type	T3	N0	Ⅲ	Total laryngectomy	Radical cervical clearing	Yes	No	death	72	＞60	high expression	＞60	Highly
Male	57	Supraglottic type	T4	N0	Ⅳ	The partial laryngetomy	Selective/functional neck cleanser	Yes	Yes	survival	61	≤60	high expression	＞60	Poorly
Male	69	Glottic type	T1	N0	Ⅰ	The partial laryngetomy	Selective/functional neck cleanser	No	No	survival	60	＞60	low expression	＞36，≤60	Moderately
Male	65	Glottic type	T1	N0	Ⅰ	The partial laryngetomy	Selective/functional neck cleanser	Yes	No	survival	60	＞60	low expression	＞36，≤60	Moderately
Male	72	Glottic type	T1	N0	Ⅰ	The partial laryngetomy	No	Yes	Yes	death	60	＞60	low expression	＞36，≤60	Highly
Male	57	Glottic type	T1	N0	Ⅰ	The partial laryngetomy	Selective/functional neck cleanser	Yes	No	survival	60	≤60	low expression	＞36，≤60	Moderately
Male	57	Glottic type	T1	N0	Ⅰ	The partial laryngetomy	Selective/functional neck cleanser	Yes	Yes	survival	68	≤60	low expression	＞36，≤60	Highly
Male	82	Glottic type	T1	N0	Ⅰ	The partial laryngetomy	No	Yes	No	survival	60	＞60	low expression	＞36，≤60	Moderately
Male	49	Glottic type	T1	N0	Ⅰ	The partial laryngetomy	Selective/functional neck cleanser	No	No	survival	92	≤60	low expression	＞36，≤60	Moderately
Male	68	Glottic type	T1	N0	Ⅰ	The partial laryngetomy	Selective/functional neck cleanser	No	No	survival	60	＞60	low expression	＞36，≤60	Highly
Male	64	Glottic type	T1	N0	Ⅰ	The partial laryngetomy	Selective/functional neck cleanser	Yes	Yes	survival	70	＞60	low expression	＞36，≤60	Highly
Male	64	Glottic type	T1	N0	Ⅰ	The partial laryngetomy	No	Yes	Yes	survival	69	＞60	low expression	＞36，≤60	Highly
Male	60	Glottic type	T1	N0	Ⅰ	The partial laryngetomy	No	Yes	Yes	survival	83	≤60	low expression	＞36，≤60	Highly
Male	59	Glottic type	T1	N0	Ⅰ	The partial laryngetomy	Selective/functional neck cleanser	No	No	survival	75	≤60	low expression	＞36，≤60	Highly
Male	55	Glottic type	T1	N0	Ⅰ	The partial laryngetomy	Selective/functional neck cleanser	Yes	Yes	survival	83	≤60	low expression	＞36，≤60	Highly
Female	47	Glottic type	T1	N0	Ⅰ	The partial laryngetomy	No	No	No	survival	60	≤60	low expression	＞36，≤60	Moderately
Male	74	Glottic type	T1	N0	Ⅰ	The partial laryngetomy	Selective/functional neck cleanser	Yes	Yes	survival	60	＞60	low expression	＞36，≤60	Moderately
Male	69	Glottic type	T1	N0	Ⅰ	Total laryngectomy	Radical cervical clearing	Yes	No	survival	60	＞60	low expression	＞36，≤60	Highly
Male	68	Glottic type	T1	N0	Ⅰ	The partial laryngetomy	No	Yes	Yes	death	48	＞60	high expression	＞36，≤60	Highly
Male	73	Glottic type	T1	N0	Ⅰ	The partial laryngetomy	No	No	No	survival	60	＞60	low expression	＞36，≤60	Highly
Male	56	Supraglottic type	T2	N0	Ⅱ	The partial laryngetomy	No	Yes	No	survival	60	＞60	low expression	＞36，≤60	Highly
Male	65	Glottic type	T2	N0	Ⅱ	The partial laryngetomy	Selective/functional neck cleanser	Yes	No	death	12	＞60	high expression	＞36，≤60	Poorly
Male	51	Glottic type	T2	N0	Ⅱ	The partial laryngetomy	No	Yes	Yes	survival	60	≤60	low expression	＞36，≤60	Highly
Male	63	Glottic type	T2	N0	Ⅱ	The partial laryngetomy	Selective/functional neck cleanser	Yes	Yes	survival	60	＞60	low expression	＞36，≤60	Highly
Male	56	Glottic type	T2	N0	Ⅱ	The partial laryngetomy	Selective/functional neck cleanser	Yes	No	death	60	≤60	high expression	＞36，≤60	Highly
Male	63	Glottic type	T3	N1	Ⅲ	Total laryngectomy	Radical cervical clearing	Yes	No	death	48	＞60	high expression	＞36，≤60	Poorly
Male	68	Glottic type	T2	N1	Ⅲ	Total laryngectomy	Radical cervical clearing	No	Yes	death	60	＞60	high expression	＞36，≤60	Highly
Male	65	Trans glottic type	T3	N1	Ⅳ	The partial laryngetomy	No	Yes	Yes	death	60	＞60	high expression	＞36，≤60	Highly
Male	47	Glottic type	T4	N1	Ⅳ	The partial laryngetomy	Selective/functional neck cleanser	Yes	No	death	60	≤60	high expression	＞36，≤60	Moderately
Male	72	Subglottic type	T4	N0	Ⅳ	The partial laryngetomy	Selective/functional neck cleanser	Yes	Yes	death	36	＞60	high expression	＞36，≤60	Poorly
Male	65	Trans glottic type	T4	N0	Ⅳ	The partial laryngetomy	Selective/functional neck cleanser	Yes	Yes	death	60	＞60	high expression	＞36，≤60	Highly
Male	51	Glottic type	T4	N0	Ⅳ	Total laryngectomy	Radical cervical clearing	Yes	Yes	death	60	≤60	high expression	＞36，≤60	Highly
Male	59	Glottic type	T4	N0	Ⅳ	The partial laryngetomy	No	Yes	Yes	survival	60	≤60	high expression	＞36，≤60	Highly
Male	64	Glottic type	T4	N0	Ⅳ	The partial laryngetomy	Selective/functional neck cleanser	Yes	No	death	60	＞60	high expression	＞36，≤60	Highly
Male	64	Glottic type	T4	N0	Ⅳ	The partial laryngetomy	No	Yes	No	survival	60	＞60	high expression	＞36，≤60	Moderately
Male	55	Glottic type	T4	N2	Ⅳ	The partial laryngetomy	No	Yes	Yes	survival	60	≤60	high expression	＞36，≤60	Highly
Male	76	Supraglottic type	T2	N2	Ⅳ	The partial laryngetomy	No	Yes	No	death	48	＞60	high expression	＞36，≤60	Highly
Male	51	Glottic type	T4	N0	Ⅳ	The partial laryngetomy	Selective/functional neck cleanser	No	No	death	60	≤60	high expression	＞36，≤60	Moderately
Male	74	Glottic type	T2	N0	Ⅰ	The partial laryngetomy	Selective/functional neck cleanser	Yes	Yes	death	48	＞60	high expression	＞36，≤60	Highly
Male	58	Glottic type	T1	N0	Ⅰ	Total laryngectomy	Radical cervical clearing	Yes	No	death	36	≤60	high expression	＞36，≤60	Poorly
Male	56	Glottic type	T2	N0	Ⅱ	The partial laryngetomy	No	No	No	survival	48	≤60	low expression	＞36，≤60	Moderately
Male	50	Glottic type	T2	N0	Ⅱ	Total laryngectomy	Radical cervical clearing	Yes	Yes	survival	61	≤60	low expression	＞36，≤60	Highly
Male	65	Glottic type	T2	N0	Ⅱ	The partial laryngetomy	Selective/functional neck cleanser	Yes	No	survival	66	＞60	high expression	＞36，≤60	Highly
Male	51	Glottic type	T2	N0	Ⅱ	The partial laryngetomy	Selective/functional neck cleanser	No	No	survival	63	≤60	low expression	＞36，≤60	Highly
Male	71	Supraglottic type	T2	N1	Ⅲ	Total laryngectomy	Radical cervical clearing	Yes	Yes	death	48	＞60	high expression	＞36，≤60	Poorly
Male	54	Glottic type	T4	N1	Ⅳ	The partial laryngetomy	Selective/functional neck cleanser	Yes	Yes	survival	68	≤60	high expression	＞36，≤60	Moderately
Male	37	Trans glottic type	T4	N1	Ⅳ	The partial laryngetomy	No	No	Yes	death	48	≤60	high expression	＞36，≤60	Highly
Male	75	Glottic type	T1	N0	Ⅰ	Total laryngectomy	Radical cervical clearing	Yes	No	death	36	＞60	high expression	＞12，≤36	Highly
Male	59	Glottic type	T3	N0	Ⅲ	The partial laryngetomy	Selective/functional neck cleanser	No	No	death	36	≤60	high expression	＞12，≤36	Moderately
Male	59	Glottic type	T4	N1	Ⅳ	Total laryngectomy	No	No	No	death	36	≤60	high expression	＞12，≤36	Highly
Male	80	Glottic type	T1	N0	Ⅰ	Total laryngectomy	Radical cervical clearing	Yes	No	death	24	＞60	high expression	＞12，≤36	Highly
Male	64	Glottic type	T1	N0	Ⅰ	The partial laryngetomy	Selective/functional neck cleanser	Yes	Yes	death	12	＞60	high expression	＞12，≤36	Highly
Male	60	Glottic type	T1	N0	Ⅰ	Total laryngectomy	Radical cervical clearing	Yes	Yes	death	24	≤60	high expression	＞12，≤36	Poorly
Male	66	Glottic type	T1	N0	Ⅰ	The partial laryngetomy	Selective/functional neck cleanser	Yes	Yes	death	28	＞60	high expression	＞12，≤36	Poorly
Male	71	Glottic type	T3	N2	Ⅳ	Total laryngectomy	Radical cervical clearing	No	No	death	24	＞60	high expression	＞12，≤36	Moderately
Male	74	Glottic type	T1	N0	Ⅰ	Total laryngectomy	Radical cervical clearing	Yes	Yes	survival	60	＞60	low expression	≤12	Moderately
Male	72	Glottic type	T1	N0	Ⅰ	Total laryngectomy	Radical cervical clearing	No	No	death	12	＞60	high expression	≤12	Moderately
Male	66	Glottic type	T1	N0	Ⅰ	Total laryngectomy	Radical cervical clearing	Yes	Yes	death	12	＞60	high expression	≤12	Highly
Male	75	Supraglottic type	T2	N0	Ⅱ	The partial laryngetomy	No	Yes	No	death	12	＞60	high expression	≤12	Moderately
Male	68	Supraglottic type	T2	N1	Ⅲ	Total laryngectomy	Radical cervical clearing	No	No	death	12	＞60	high expression	≤12	Highly
Male	58	Trans glottic type	T3	N0	Ⅳ	Total laryngectomy	Radical cervical clearing	No	No	death	12	≤60	high expression	≤12	Poorly
Male	39	Glottic type	T1	N0	Ⅰ	Total laryngectomy	Radical cervical clearing	No	No	death	6	≤60	low expression	≤12	Poorly
Male	67	Glottic type	T2	N0	Ⅱ	The partial laryngetomy	No	Yes	Yes	death	6	＞60	high expression	≤12	Poorly
Male	69	Supraglottic type	T3	N0	Ⅲ	The partial laryngetomy	No	No	No	death	6	＞60	high expression	≤12	Highly
